# Supplementary material for: Tackling Issues Observed during the Development of a Liquid Chromatography Method for Small Molecule Quantification in Antibody-Chelator Conjugate
Source: Molecules. 2023 Mar 14;28(6):2626. doi: 10.3390/molecules28062626 (PMC10055815; doi:10.3390/molecules28062626)
Supplement: Supplementary file 1 [file molecules-28-02626-s001.zip]

Archive with 1 entries (1 files):
- molecules-2272035-supplementary.pdf
